# Supplementary material for: Effect of Sequential Acclimation to Various Carbon Sources on the Proteome of Acetobacter senegalensis LMG 23690T and Its Tolerance to Downstream Process Stresses
Source: Front Microbiol. 2019 Mar 26;10:608. doi: 10.3389/fmicb.2019.00608 (PMC6448019; doi:10.3389/fmicb.2019.00608)
Supplement: Supplementary file 1 [file Table_1.XLSX]

## Sheet: Feuil1
Table 1 S. Functional categories and fold change of differentially regulated proteins identified in Acetobacter senegalensis acclimated to different carbon sources
				EtOH / GlcAA		EtOH / Glc		Glc / GlcAA
Pos.	Master No.	Protein AC	Name	T-test *	Av. Ratio*	T-test	Av. Ratio*	T-test*	Av. Ratio*	pI	Mw	Comment
1	27	gi|258542820	Clp protease ATP-binding subunit ClpB	0.0041	3.32	0.0082	4.66	0.23	-1.4	5.27	95766	147, 3, 4
2	58	gi|258542820	Clp protease ATP-binding subunit ClpB	0.0014	3.54	0.0062	3.96	0.58	-1.12	5.27	95766	154, 3, 4
3	59	gi|258542981	pyruvate phosphate dikinase	0.017	2.11	0.68	-1.07	0.027	2.26	5.61	96729	133, 5, 4
4	75	gi|258542820	Clp protease ATP-binding subunit ClpB	0.0015	3.47	0.011	3.28	0.97	1.06	5.27	95766	277, 4,6
5	87	gi|258542981	pyruvate phosphate dikinase	0.18	-1.17	0.013	-2.55	0.026	2.19	5.61	96729	299, 5,4
6	94	gi|258542820	Clp protease ATP-binding subunit ClpB	0.002	2.59	3.7e-05	2.96	0.43	-1.15	5.27	95766	198, 6, 4
7	302	gi|258542743	translation elongation factor G (EF-G)	0.002	-2.01	0.0018	-2.81	0.11	1.4	5.33	76923	200, 7, 4; 324,54, 26/70
8	308	gi|46093413	DnaK	0.0088	2.82	0.00094	5.61	0.061	-1.99	4.97	67531	132, 5, 3
9	317	gi|258541389	DnaK	0.0059	2.34	0.0025	4.24	0.05	-1.81	4.97	67531	182, 6, 4
10	381	gi|155675818	choline kinase	0.026	2.35	0.0094	3.03	0.069	-1.29	6.26	35164	79 , 25, 8
11	389	gi|258541389	DnaK	0.027	1.52	0.0028	3.42	0.0069	-2.25	4.97	67531	483, 8, 4
12	399	gi|258541389	DnaK	0.051	3.02	0.019	4.8	0.023	-1.59	4.97	67571	73, 3, 4; 220, 43, 23/74
13	403	gi|258541389	DnaK	0.018	2.06	0.0052	3.82	0.058	-1.86	4.9	67571	125, 24, 14
14	405	gi|46093413	DnaK	0.038	1.74	0.0062	3.39	0.036	-1.95	4.97	67531	304, 8, 4
15	413	gi|258541389	DnaK	0.031	2.02	0.0082	3.76	0.067	-1.86	4.97	67531	110, 4, 3
16	434	gi|46093413	DnaK	0.044	1.82	0.032	2.83	0.3	-1.56	4.97	67531	54, 3, 2
17	435	gi|46093413	DnaK	0.019	2.31	0.0074	4.34	0.075	-1.88	4.97	67531	388, 8, 4
18	451	gi|46093413	DnaK	0.4	1.21	0.017	2.75	0.047	-2.27	4.97	67531	306, 9, 4
19	582	gi|297571458	hypothetical protein Arch_0887	0.011	2.86	0.021	5.45	0.16	-1.91	5.75	34517	90, 34,8
20	589	gi|258541389	acetolactate synthase large subunit	0.21	-1.46	0.0023	3.6	0.0018	-5.27	5.18	67246	90, 6, 2
21	596	gi|258541863	dihydrolipoamide dehydrogenase	0.073	-2.76	0.011	2.31	0.0081	-6.36	5.59	59609	189, 6, 4
22	600	gi|258541433	heat shock protein HtpG/Hsp90	0.0035	3.55	0.0018	5.99	0.05	-1.69	4.98	69701	210, 7, 4
23	604	gi|258541433	heat shock protein HtpG/Hsp90	0.015	2.31	0.00084	4.41	0.042	-1.91	4.98	69701	375, 10, 4
24	767	gi|258542859	GroEL	0.019	2.33	0.0089	2.25	0.84	1.04	5.49	58098	144, ?, 37
25	768	gi|23096062	GroEL	0.0027	2.49	0.02	2.57	0.8	-1.03	5.42	58070	213, 7,3
26	810	gi|258541457	2-methylcitrate dehydratase	0.023	-3.76	0.7	-1.06	0.025	-3.54	6.31	57658	185, 8,4
27	813	gi|23096062	GroEL	0.013	2.42	0.018	2.46	0.9	-1.02	5.42	58070	298, 8, 4
28	944	gi|258541222	ATP synthase F1 beta subunit	0.026	1.58	0.47	1.06	0.028	1.5	4.78	52631	173,12,4
29	947	gi|258542593	inosine-5'-monophosphate dehydrogenase	0.86	1.03	0.017	2.63	0.026	-2.54	6.29	52425	102, ?, 30
30	987	gi|258541562	aldehyde/betaine dehydrogenase	1	-1.03	0.005	3.37	0.01	-3.47	5.23	51672	53, 4, 2
31	997	gi|291303267	Ppx/GppA phosphatase	0.095	-1.67	0.016	2.17	0.0092	-3.63	4.96	33920	82, 12,46
32	1011	gi|258541407	transcription termination factor Rho	0.0022	-2.35	0.055	1.91	0.005	-4.49	6.08	48213	113, ?, 48
33	1014	gi|189233555	succinyl-CoA:acetate coenzyme A transferase	0.015	-2.68	0.017	1.78	0.0046	-4.77	6.16	54963	227, 10, 4; 110, 17, 17
34	1016	gi|258541862	2-oxoglutarate dehydrogenase E2 component	0.048	-1.66	0.0082	2.62	0.0042	-4.36	6.89	43265	260,16,4
35	1017	gi|258541862	2-oxoglutarate dehydrogenase E2 component	0.058	-1.61	0.0082	2.99	0.011	-4.83	6.89	43265	95, 4,1
36	1018	gi|258542078	carboxy-terminal processing protease	0.06	-3.05	0.0094	2.12	0.013	-6.45	6.51	51884	112, 5, 2
37	1019	gi|258542167	acetyl-CoA hydrolase	0.11	-1.54	0.0081	2.06	0.0086	-3.17	6.16	54967	74, 7, 2
38	1024	gi|258542584	argininosuccinate synthase	0.011	2.11	0.0099	2.96	0.29	-1.4	5.63	45728	183, 9, 3
39	1025	gi|533277	ORF	0.0046	-2.75	0.14	1.62	0.0025	-4.47	6.82	53537	85, 6, 2
40	1064	gi|258512953	aldehyde dehydrogenase	0.0013	5.51	0.00072	11.62	0.076	-2.11	5.6	49932	292, 15, 4
41	1065	gi|258542545	fumarate hydratase	0.4	1.22	0.0021	5.85	0.01	-4.81	6.52	51780	179, 11, 4
42	1072	gi|258542545	fumarate hydratase	0.49	-1.67	0.01	6.04	0.02	-10.07	6.52	51780	57,4, 2
43	1075	gi|258512953	aldehyde dehydrogenase	0.0016	3.32	0.011	3.3	0.9	1.01	5.6	49932	113, 15, 4
44	1077	gi|229825786	hypothetical protein	0.029	2.24	0.0022	2.14	0.74	1.05	5.91	55557	93, 37, 14
45	1090	gi|258541816	leucyl/cytosol aminopeptidase	0.023	2.62	0.00037	2.59	0.79	1.01	5.39	51426	425, 15, 4
46	1097	gi|258541132	NAD(P) transhydrogenase subunit alpha	0.0021	2.74	0.0036	5.34	0.021	-1.95	5.93	40305	130, 10, 3
47	1106	gi|258542025	translation elongation factor Tu (EF-TU)	0.032	3.1	0.029	2.62	0.58	1.18	5.23	43399	88, 7, 2
48	1148	gi|258541486	UDP-N-acetylglucosamine 1-carboxyvinyltransferase	0.042	-3.75	0.00048	-5.52	0.25	1.47	6.29	44864	80, ? 38
49	1154	gi|258543007	serine hydroxymethyl transferase	0.5	1.1	0.014	-1.6	0.017	1.75	6.09	46219	198, 9, 3
50	1159	gi|86358438	NAD-dependent DNA ligase LigA [Rhizobium etli CFN 42]	0.021	-2.6	0.0014	-7.2	0.0034	2.77	5.52	79331	85, ?, 23
51	1183	gi|258542194	phosphopyruvate hydratase	0.0022	3.16	0.44	1.22	0.047	2.58	4.85	45374	207, 12, 4
52	1195	gi|258541866	adenosylhomocysteinase	0.029	2.01	0.16	-1.36	0.0011	2.73	5.88	47359	97, 13,34
53	1196	gi|258541866	adenosylhomocysteinase	0.23	1.28	0.031	-1.63	0.0086	2.08	5.88	47359	91, 15, 30
54	1209	gi|258542194	phosphopyruvate hydratase	0.025	2.21	0.47	1.2	0.03	1.85	4.85	45374	295, 14,4
55	1213	gi|258542194	phosphopyruvate hydratase	0.0046	2.68	0.077	1.59	0.013	1.69		45374	336, 10, 4
56	1246	gi|258541392	S-adenosylmethionine (SAM) synthetase	0.15	-1.18	0.0015	-1.75	0.023	1.49	5.6	50002	332, 10, 4
57	1263	gi|89899044	hemerythrin HHE cation binding protein [Rhodoferax ferrireducens T118]	0.066	-1.67	0.013	-3.4	0.062	2.03	5.07	21989	90, 47, 8
58	1296	gi|258542194	phosphopyruvate hydratase	0.0067	2.18	0.78	1.05	0.0029	2.08	4.85	45374	104, 6, 2
59	1304	gi|258541392	S-adenosylmethionine (SAM) synthetase	0.015	-1.53	0.035	-3.85	0.023	2.51	5.6	50002	84, 9, 3
60	1309	gi|220926373	hypothetical protein Mnod_6604 [Methylobacterium nodulans ORS 2060]	0.08	1.36	0.012	-2.01	0.0031	2.73	4.83	307019	90, 34, 16
61	1322	gi|23009266	Cold shock proteins	0.37	1.16	0.0024	2.03	0.018	-1.76	6.54	7489	82, 91, 7
62	1329	gi|313472386	preprotein translocase; SecA subunit	0.021	1.6	0.0033	1.9	0.34	-1.19	5.24	87897	89,28,23
63	1360	gi|258543331	cysteine synthase A (O-acetylserine sulfhydrylase A) protein	0.03	2.15	0.0068	2.77	0.21	-1.29	6.25	36719	94, 49, 13
64	1372	gi|58038436	NAD(P)H-dependent 2-cyclohexen-1-one reductase	0.00096	1.77	0.011	2.46	0.14	-1.39	5.96	39451	80, 8,2
65	1385	gi|182414813	DNA topoisomerase III	0.031	1.79	0.00055	3.8	0.034	-2.12	8.7	106416	88, 23,29
66	1386	gi|291037343	NADH:flavin oxidoreductase	0.7	1.09	0.00092	4.2	0.0035	-3.87	5.66	39484	103, ?, 8
67	1396	gi|258512952	alcohol dehydrogenase NADH-dependent iron-containing	0.049	2.71	0.0084	3.75	0.67	-1.39	5.4	42219	83, 30,12
68	1398	gi|296156985	transcriptional regulator; LysR family	0.0007	2.05	0.00032	3.6	0.0026	-1.75	8.78	40046	85,32,12
69	1413	gi|258512952	alcohol dehydrogenase NADH-dependent iron-containing	0.0014	6.2	0.037	3.31	0.36	1.87	5.4	42219	253, 10, 4
70	1422	gi|258542911	O-succinylhomoserine sulfhydrylase	0.00049	2.41	0.011	4.37	0.091	-1.82	5.64	42949	97, 8, 3
71	1571	gi|258541337	Aldo/keto reductase	0.0034	-1.89	0.00095	2.1	4.8e-05	-3.97	5.93	36223	217, 18, 4
72	1590	gi|256636186	DNA-directed RNA polymerase alpha subunit	0.016	-1.52	0.00096	-2.09	0.021	1.38	4.86	37543	149, 11, 4
73	1605	gi|256636186	DNA-directed RNA polymerase alpha subunit (variant)	0.0019	1.79	0.74	1.04	0.026	1.73	4.86	37543	234, 17, 4
74	1618	gi|258541337	Aldo/keto reductase	0.015	1.78	0.0045	3.03	0.057	-1.71	5.93	36223	203, ?, 17
75	1650	gi|258542138	isocitrate dehydrogenase	0.042	-1.61	0.02	-1.53	0.77	-1.05	6.47	36830	96, 47, 14
76	1708	gi|2978332	arylesterase	2e-05	7.74	0.0013	6.16	0.49	1.26	5.89	35169	56,6, 2
77	1735	gi|2978332	arylesterase	3.1e-05	20.22	0.0046	16.95	0.93	1.19	5.89	35169	128, 8, 2
78	1748	gi|258513008	arylesterase	3.5e-06	32	0.00033	73.93	0.073	-2.31	5.26	34967	451, 19, 4
79	1752	gi|258513008	arylesterase	0.00012	29.33	0.00019	24.71	0.56	1.19	5.26	34967	245, 19, 4
80	1753	gi|2978332	arylesterase	0.00017	29.71	0.0017	30.97	0.75	-1.04	5.89	35169	118, 11, 3
81	1770	gi|258513008	arylesterase	0.00031	2.92	0.00016	3.02	0.81	-1.03	5.26	211	211, 18, 4
82	1783	gi|258541510	ribose-phosphate pyrophosphokinase	0.0071	-2.74	0.2	1.26	0.0062	-3.44	6	36866	93, ?, 32
83	1800	gi|258542336	hypothetical protein APA01_12420	0.0012	-2.64	0.02	1.17	0.00056	-3.08	4.64	23268	103, 19,3
84	1804	gi|2978332	arylesterase	0.001	2.08	0.011	1.6	0.064	1.3	5.89	35169	59, 4,1
85	1841	gi|258541114	thioredoxin	0.0015	4.38	0.33	-1.23	0.00038	5.38	4.88	34616	205, 10, 2
86	2055	gi|258543604	electron transfer flavoprotein alpha subunit	0.011	2.56	0.053	-1.67	0.0041	4.28	4.82	31807	282, 16,3
87	2059	gi|154503301	hypothetical protein	0.21	-1.19	0.0026	2.37	0.0049	-2.83	5.95	37208	94, 41, 13
88	2066	gi|302389376	acetyl-CoA decarbonylase/synthase gamma subunit	0.55	-1.14	0.013	2.27	0.0042	-2.6	5.67	50786	82,29,13
89	2068	gi|258542589	two component response regulator	0.012	1.61	0.00042	4.13	0.00061	-2.56	5.41	26888	300, 24 ,4
90	2086	gi|258542589	two component response regulator	0.0017	-1.8	0.0095	1.86	0.0023	-3.33	5.41	26888	383, 21, 4
91	2106	gi|258541138	succinate dehydrogenase Fe-S protein subunit	0.022	-3.29	0.23	1.26	0.0037	-4.15	6.81	29990	251, 21, 4
92	2169	gi|258541138	succinate dehydrogenase Fe-S protein subunit	0.51	1.16	0.0015	3.58	0.013	-3.09	6.81	26888	194, 20, 4
93	2238	gi|237749117	aldo/keto reductase	0.0024	3.2	9.8e-05	7.39	0.002	-2.31	8.97	38789	78, 20, 9
94	2240	gi|258543567	hypothetical protein APA01_25150	0.00076	2.24	2.1e-05	16.25	9.6e-05	-7.27	6.19	27770	332, 21, 4
95	2245	gi|258541886	competence-damage protein	0.0093	1.67	0.57	1.05	0.02	1.6	5.58	27544	67, 8, 2
96	2377	gi|258541908	NAD(P)H nitroreductase	0.7	1.09	0.00068	4.07	0.0038	-3.74	6.6	23693	115 , 10, 2
97	2445	gi|258542533	glutaredoxin	0.017	-1.7	0.0092	-3.79	0.042	2.23	5.11	24010	64, 7, 1
98	2548	gi|258541694	heat shock protein Hsp20/alpha/HspA	5.9e-05	8.4	6.1e-05	29.94	0.003	-3.56	7.74	19797	53, 5, 1
99	2559	gi|258541494	toluene transporter auxiliary component Ttg1D	0.61	-1.13	6.3e-06	4.45	0.00093	-5.05	9.19	22667	341, 20, 4
100	2571	gi|289548354	trigger factor	0.33	1.52	0.017	3.75	0.002	-2.47	4.89	50008	88, 31, 15
101	2596	gi|258542819	superoxide dismutase SOD	0.095	-2.05	0.043	1.62	0.017	-3.32	6.05	22551	301, ?, 22
102	2832	gi|258543617	single-strand DNA binding protein Ssb	0.12	-1.71	0.0032	-6.52	1e-05	3.82	5.57	19827	101, 39, 9
103	3155	gi|258543662	peptidoglycan-associated lipoprotein	0.0094	1.82	0.4	1.08	0.02	1.69	5.37	17060	168, 16, 2
104	3239	gi|23016253	Nucleoside diphosphate kinase	0.026	1.5	0.00047	1.52	0.98	-1.01	5.41	15079	81, 7, 1, 86, 28, 14
105	3509	gi|258542248	osmotically inducible protein OsmC	0.026	-2.04	0.36	-1.15	0.046	-1.77	6.14	15244	118,21, 3
106	3949	gi|114848857	thioredoxin	0.013	-1.95	0.038	1.16	0.026	-2.27	5.3	11794	121, 14, 1
107	4309	gi|258542138	isocitrate dehydrogenase	0.028	-3	0.19	1.98	0.033	-5.94	6.47	36830	91, ?, 34
* The blue rows show the protein spots which are different in abundance (±1.5-fold standardized abundance, p<0.05).
